# Supplementary material for: A Pentavalent HIV-1 Subtype C Vaccine Containing Computationally Selected gp120 Strains Improves the Breadth of V1V2 Region Responses
Source: Vaccines (Basel). 2025 Jan 28;13(2):133. doi: 10.3390/vaccines13020133 (PMC11860947; doi:10.3390/vaccines13020133)
Supplement: Supplementary file 1 [file vaccines-13-00133-s001.zip]

Archive with 1 entries (1 files):
- vaccines-3386016-supplementary.pdf
